# Supplementary material for: Hydroxyl Conducting Hydrogels Enable Low-Maintenance Commercially Sized Rechargeable Zn–MnO2 Batteries for Use in Solar Microgrids
Source: Polymers (Basel). 2022 Jan 20;14(3):417. doi: 10.3390/polym14030417 (PMC8838129; doi:10.3390/polym14030417)
Supplement: Supplementary file 1 [file polymers-14-00417-s001.zip]

Archive with 1 entries (1 files):
- polymers-1542719-supplementary.mp4
